# Supplementary material for: Targeted Self-Emulsifying Drug Delivery Systems to Restore Docetaxel Sensitivity in Resistant Tumors
Source: Pharmaceutics. 2022 Jan 26;14(2):292. doi: 10.3390/pharmaceutics14020292 (PMC8876228; doi:10.3390/pharmaceutics14020292)
Supplement: Supplementary file 1 [file pharmaceutics-14-00292-s001.zip]

Archive with 1 entries (1 files):
- pharmaceutics-1544139.pdf
